# Supplementary material for: Hybrid RF-Si Xerogels: A Cost-Effective Proposal for Insulator Materials
Source: Materials (Basel). 2021 Dec 30;15(1):265. doi: 10.3390/ma15010265 (PMC8745971; doi:10.3390/ma15010265)
Supplement: Supplementary file 1 [file materials-15-00265-s001.zip]

Archive with 1 entries (1 files):
- materials-1528858-supplementary.pdf
